# Supplementary material for: Methionine adenosyltransferase 1a antisense oligonucleotides activate the liver-brown adipose tissue axis preventing obesity and associated hepatosteatosis
Source: Nat Commun. 2022 Mar 1;13:1096. doi: 10.1038/s41467-022-28749-z (PMC8888704; doi:10.1038/s41467-022-28749-z)
Supplement: Supplementary file 4 — Source Data [file 41467_2022_28749_MOESM4_ESM.xlsx]

## Sheet: Fig 1a
Figure 1a		MATI/III Protein Levels (fold change)
				MATI/III / Transferrin
		Control ASO CD	1	0.820368
			2	0.697028
			3	1.0809
			4	1.31108
			5	1.24567
			6	0.84496
		Control ASO HFD	7	1.38096
			8	1.20646
			9	1.0417
			10	0.883648
			11	0.455338
			12	1.10226
			13	1.82697
		Mat1a ASO HFD	14	0.00680546
			15	0.00500551
			16	0.00775016
			17	0.00592104
			18	0.0300965
			19	0.0226441
			20	0.0203243
			21	0.0252399

## Sheet: Fig 1c
Figure 1c		Body Weight Change (g)
				Weeks
				0	1	2	3	4	5	6	7	8	9
		Control ASO CD	1	0	1.2	2.11	3.26	3.51	3.72	3.18	3.88	3.99	4.37
			2	0	2.31	3.4	4.64	5.05	6.64	7.07	7.61	6.13	7.17
			3	0	1.76	2.69	2.93	3.7	3.17	3.63	4.51	3.77	4.52
			4	0	1.14	1.49	2.17	2.74	2.48	2.84	3.09	3.54	3.7
			5	0	1.51	1.64	1.68	2.23	3.17	3.45	3.93	3.2	4.43
			6	0	1.88	2.42	2.78	3.3	4.2	4.29	4.45	4.25	5.39
		Control ASO HFD	7	0	4.9	7.22	9.27	9.54	12.32	13.93	15.34	16.13	17.49
			8	0	3.66	6.13	8.63	9.44	11.64	13.35	15.45	13.03	13.44
			9	0	2.75	5.19	8.41	9.76	14.32	17.8	19.52	16.59	19.28
			10	0	4.07	6.23	9.17	10.84	14.46	17.35	19.82	18.11	20.46
			11	0	5.19	8.95	11.89	14.07	16.59	18.03	18.06	14.83	16.41
			12	0	5.07	8.33	11.29	13.77	16.27	18.68	18.41	19.78	21.29
			13	0	3.79	6.34	8.13	10.51	13.59	15.59	15.09	17.93	20.35
		Mat1a ASO HFD	14	0	4.26	7.48	11.01	11.77	14.61	16.03	15.59	5.75	2.9
			15	0	3.42	5.72	8.7	10.39	12.7	14.41	12.72	4	1.72
			16	0	3.85	5.93	7.49	7.53	10.08	11.63	10.15	5.26	1.77
			17	0	4.63	6.87	8.64	9.54	11.18	13.16	12.04	6.52	3.3
			18	0	5.86	8.22	10.46	11.23	13.55	15.09	14.9	7.87	3.63
			19	0	5.58	8.69	10.63	11.68	14.32	16.82	16.89	7.44	3.1
			20	0	6.32	9.63	13.04	14.56	17.3	19.75	21.57	17.46	14.95
			21	0	5.11	6.74	8.98	9.74	12.72	14.45	13.71	5.7	2.76

## Sheet: Fig 1d
Figure 1d		Body Composition (weight (g))
				Fat mass	Lean mass
		Control ASO HFD	1	15.021	24.2361
			2	14.8421	24.8053
			3	14.0091	27.47
			4	11.8759	25.681
			5	11.6898	22.5593
			6	8.28929	22.7089
			7	9.42668	26.2681
		Mat1a ASO HFD	8	5.76084	20.7717
			9	6.56549	21.3709
			10	4.05193	21.4258
			11	4.60501	20.2668
			12	4.32624	20.7443
			13	4.87025	21.0407
			14	5.90683	19.5217

## Sheet: Fig 1e
Figure 1e		Food Intake (HFD (g)/mouse/week)
				Weeks
				1	2	3	4	5	6	7	8	9
		Control ASO CD	1	18.225	14.95	22.975	14.9	17	18.625	16.325	15.1	-
			2	13	16.475	24.25	16.05	18.375	-	-	-	-
			3	22.3867	21.3283	23.2017	22.615	24.1533	22.9717	15.535	20.7877	20.235
		Control ASO HFD	4	27.3	17.7333	28.5	16.7	22.4667	22	18.6	18.5333	-
			5	18.15	17.05	25.25	16.325	19.675	-	-	-	-
			6	20.48	19.192	19.38	16.01	19.888	17.982	17.242	11.3645	16.3908
		Mat1a ASO HFD	7	19.675	17.65	25.55	15.4	19.3	20.7	15.95	14.65	-
			8	17.2	19.2333	33.1	21.7667	25.7333	-	-	-	-
			9	22.5575	20.2538	20.8038	17.74	19.0075	18.3513	15.9838	13.7078	14.17

## Sheet: Fig 1f
Figure 1f		Glucose Tolerance Test (GTT) after the third dose of ASOs (glucose (mg/dL))									Area Under the Curve (AUC)(Arbitrary Units (A.U.))								Serum Insulin levels during GTT (mU/L)
				Time (minutes after glucose gabage)																	Time (minutes after glucose gabage)
				0	15	30	60	120					A.U.								0	30	60	120
		Control ASO CD	1	66	101	213	119	76			Control ASO CD	1	14438						Control ASO HFD	1	50.33	214.91	75.42	61.35
			2	48	124	182	127	79				2	14400							2	55	77.25	56.08	48.64
			3	58	170	195	93	56				3	13238							3	349.67	266.08	124.38	102.67
			4	75	201	227	122	109				4	17445							4	163.66	309.21	142.05	156.38
			5	83	190	188	128	66				5	15443							5	30.53	91.07	28.76	42.68
		Control ASO HFD	6	150	332	349	266	253			Control ASO HFD	6	33518							6	63.19	173.03	74.05	55.95
			7	172	379	401	341	251				7	38873							7	26.91	60.65	46.58	46.58
			8	168	274	318	299	281				8	34410						Mat1a ASO HFD	8	4.76	6.05	3.42	12.79
			9	137	241	208	186	182				9	23153							9	1.89	2.5	1.36	1.36
			10	100	273	236	176	100				10	21075							10	2.96	1.14	0.92	3.27
			11	155	229	213	165	161				11	21645							11	4.92	2.88	2.73	0.92
			12	144	263	232	219	199				12	26070							12	2.88	3.03	2.42	0.99
		Mat1a ASO HFD	13	115	162	137	117	111			Mat1a ASO HFD	13	14970							13	3.42	0.7	1.74	-
			14	98	208	107	102	82				14	13313							14	4.6	5.4	4.13	3.27
			15	93	161	122	109	89				15	13433
			16	108	225	153	128	104				16	16508
			17	112	247	53	117	102				17	14063
			18	95	208	110	117	91				18	14303
			19	100	177	138	147	114				19	16545

## Sheet: Fig 1g
Figure 1g		Insulin Tolerance Test (ITT) after the third dose of ASOs (glucose (mg/dL))									Area Under the Curve (AUC)(Arbitrary Units (A.U.))
				Time (minutes after intraperitoneal insulin)
				0	15	30	60	120					A.U.
		Control ASO CD	1	115	51	58	66	106			Control ASO CD	1	9083
			2	89	85	56	53	59				2	7358
			3	108	59	53	46	60				3	6758
			4	121	61	60	57	94				4	8558
			5	101	117	86	68	64				5	9428
		Control ASO HFD	6	186	170	140	127	159			Control ASO HFD	6	17580
			7	229	187	159	145	192				7	20385
			8	255	245	253	217	230				8	27945
			9	201	158	123	111	152				9	16200
			10	148	129	84	95	147				10	13620
			11	155	133	112	94	164				11	14828
			12	159	127	85	95	155				12	13935
		Mat1a ASO HFD	13	109	51	38	29	75			Mat1a ASO HFD	13	5993
			14	102	40	50	53	89				14	7545
			15	107	101	65	56	74				15	8520
			16	172	55	64	72	115				16	10245
			17	115	49	46	42	91				17	7253
			18	84	45	41	26	10				18	3698
			19	129	53	64	32	118				19	8183

## Sheet: Fig 1h
Figure 1h		Energy Expenditure in dark phase at Temperature of 21-22 ºC (energy expenditure (EE) (Kcal/h) vs body weight (g))													Locomotor Activity (Beam Breaks)					Energy Expenditure in light phase at temperature of 21-22 ºC (energy expenditure (EE) (Kcal/h) vs body weight (g))
						EE	Body Weight										Locomotor Activity					EE	Body Weight
				Control ASO HFD	1	23.0355	40.4								Control ASO HFD	1	391.324			Control ASO HFD	1	1.9565	40.4
					2	20.572	34.8									2	402.486				2	1.763	34.8
					3	23.0755	34.5									3	523.406				3	1.88	34.5
					4	24.0675	35.1									4	948.105				4	1.9015	35.1
					5	24.028	37									5	435				5	1.7825	37
					6	24.5955	35.8									6	532.947				6	2.0135	35.8
				Mat1a ASO HFD	7	27.5645	33.5								Mat1a ASO HFD	7	449.537			Mat1a ASO HFD	7	2.076	33.5
					8	23.791	27.5									8	699.055				8	1.9395	28.1
					9	25.9315	28.1									9	564.448				9	2.303	35.7
					10	30.165	35.7									10	573.165				10	2.077	32.9
					11	27.668	32.9									11	673.693				11	2.2155	30.5
					12	27.1675	30.5									12	649.934

## Sheet: Fig 1i
Figure 1i		Energy Expenditure at Thermoneutrality (energy expenditure (EE) (Kcal/h) vs body weight (g))										Locomotor Activity (Beam Breaks)
						EE	Body Weight							Locomotor Activity
				Control ASO HFD	1	15.1865	42.6					Control ASO HFD	1	13275
					2	13.218	43.1						2	13669
					3	16.1825	45.7						3	14989.5
					4	12.733	41.6						4	12469
					5	12.0345	38.1						5	10726
					6	12.538	31.1						6	13253.5
					7	13.349	29.3						7	11902
				Mat1a ASO HFD	8	16.643	39					Mat1a ASO HFD	8	15734.5
					9	14.578	29						9	10337.5
					10	15.767	28.3						10	13090
					11	17.343	28.5						11	11085
					12	15.941	29.3						12	13177.5
					13	15.4635	28.9						13	8490

## Sheet: Fig 2b
Figure 2b		Fatty Acid β-Oxidation (nmol palmitate/ g of tissue /h)
		BAT
		Acid Soluble Metabolotes (ASM)				CO2
		Control ASO CD	1	9898.91		Control ASO CD	1	696.39
			2	8197.38			2	550.86
			3	6744.77			3	490.94
			4	3418.9			4	350.61
			5	2203.08			5	194.84
			6	3763.58			6	643.22
		Control ASO HFD	7	3865.55		Control ASO HFD	1	35.1739
			8	3523.6			2	334.243
			9	1396.95			3	72.6517
			10	2022.07			4	101.196
			11	4561.85			5	88.793
			12	1235.71			6	56.0987
			13	2071.14			7	22.0535
		Mat1a ASO HFD	14	6532.55		Mat1a ASO HFD	8	895.212
			15	5628.81			9	612.478
			16	14419.1			10	915.379
			17	13404.4			11	1137.81
			18	6250.75			12	715.988
			19	13548.1			13	985.389
			20	8105.75			14	695.901
			21	3234.01			15	75.495

## Sheet: Fig 2c
Figure 2c		Oxygen Consumption Rate (% of basal respiration)
				%
		Control ASO HFD	1	27
			2	25
			3	44
			4	39
			5	30
		Mat1a ASO HFD	6	131
			7	145
			8	89
			9	88
			10	134
			11	128

[truncated: 104 more sheets: Fig 2d, Fig 2e, Fig 2f, Fig 2g, Fig 2h, Fig 3a, Fig 3b, Fig 3c, Fig 3d, Fig 4a, Fig 4b, Fig 4c, Fig 4d, Fig 4e, Fig 4f, Fig 4g, Fig 5a, Fig 5b, Fig 5c, Fig 5d …]
